# Supplementary material for: The positive externalities of migrant-based TB control strategy in a Chinese urban population with internal migration: a transmission-dynamic modeling study
Source: BMC Med. 2021 Apr 20;19:95. doi: 10.1186/s12916-021-01968-9 (PMC8055441; doi:10.1186/s12916-021-01968-9)
Supplement: Supplementary file 2 — Additional file 2. model data and code. [file 12916_2021_1968_MOESM2_ESM.zip]

Archive with 6 entries (6 files):
- Addtional file 2-run_proj_sims_V51R2.r
- Addtional file 3-run_proj_sims_V51_SAR2.r
- Addtional file 4-process_priors_V4R2.r
- Addtional file 5-process_parameters_proj_V4R2.r
- Addtional file 6-model_function_V8scenR2.r
- Addtional file 7-manuscript_figs_V1R2.r
